# Supplementary material for: Introducing the Concept of Exercise Holidays for Human Spaceflight - What Can We Learn From the Recovery of Bed Rest Passive Control Groups
Source: Front Physiol. 2022 Jul 4;13:898430. doi: 10.3389/fphys.2022.898430 (PMC9307084; doi:10.3389/fphys.2022.898430)
Supplement: Supplementary file 2 [file DataSheet1.XLSX]

## Sheet: Sheet1
Outcome	Operationally relevant
Anthropometrics
Body mass (total)	Yes
Lean mass (total)	Yes
Lean mass (leg)	No
Lean mass (trunk)	No
Fat mass (total)	Yes
Fat mass (leg)	No
Cardiovascular system
Heart Rate (resting)	Yes
Peak heart rate	Yes
Diastolic blood pressure	Yes
Systolic blood pressure	Yes
VO2 peak	Yes
Peak O2 pulse	No
Left ventricular diastolic volume	Yes
Left ventricular systolic volume	Yes
Cardiac output	Yes
Muscular system
mCSA of:
Anterior tibial muscles	No
Flexor digitorum with tibialis posterior	No
Flexor hallucis longus	No
Lateral gastrocnemius	Yes
Medial gastrocnemius	Yes
Peroneals	No
Soleus	Yes
Vasti	Yes
Rectus femoris	Yes
Adductor brevis	No
Adductor longus	No
Adductor magnus	No
Gracilis	No
Sartorius	No
Biceps femoris short head	Yes
Semimembranosus	Yes
Semitendinosus	Yes
Popliteus	Yes
Lower gluteus maximus	Yes
Obturator externus	No
Obturator internus	No
Quadratus femoris	No
Iliopsoas	Yes
Overall of thigh muscles	Yes
thigh extensor muscles	Yes
Total Muscle 66% calf CSA	No
Tibia 66% Muscle CSA	No
Radius 66% muscle CSA	No
Jump height (Hpeak)	Yes
Peak power specific to body weight (Pspeak)	Yes
Peak acceleration (Apeak)	No
Maximal instantaneous muscular power, absolute (W)	Yes
Maximal instantaneous muscular power, specific (W/kg)	Yes
Maximal contraction force from vertical jump	Yes
Rate of force development (RFD) at 0,5s	No
Knee torque velocity at 300 degrees s-1	No
MVC 90*, force	Yes
MVC 120*, force	Yes
Con peak force	Yes
Ecc peak force	Yes
Con peak power	Yes
Torque, MVC 120* knee extension	Yes
Torque, MVC 90* knee extension	Yes
Peak power (Ppeak, W/Kg)	Yes
MVC (force plate)	Yes
Skeletal system
Tibia 4% BMC	Yes
Tibia 14% BMC	Yes
Tibia 33% BMC	Yes
Tibia 66% BMC	Yes
Tibia 4% total BMD	Yes
Tibia 4% trabecular BMD	No
Tibia 66% cortical BMD	No
Tibia 66% cortical BMC	No
Radius epiphysis (4%) BMC	No
Radius epiphysis (60%) BMC	No
Radius 4% total BMD	No
Radius 4% trabecular BMD	No
Radius 66% cortical BMD	No
Total body BMC	Yes
Lumbar spine BMC L1-L4	Yes
Legs BMC	Yes
Trunk BMC	Yes
Arms BMC	No
Total hip BMD	Yes
Total lumbar BMD	Yes
Proximal femur total region BMC (DXA)	No
Sub-total bone mass (without head)	No
Leg Bone Mass	No
Trunk Bone Mass	No
Cortical area (CortArea)	No
Cortial periosteal perimeter (Ct.Pm)	No
Cortical thickness (Ct.Th)	No
Total density (D100) at distal tibia (epiphysis (4%))	No
Cortical density (Dcomp)	No
Density of inner 40% of trabecular region (Dinn)	No
Density of outer 60% of trabecular region (Dmeta)	No
Trabecular density (Dtrab)	No
Trabecular area (TrabArea)	No
Trabecular network inhomogeneity (Tb.1/n.SD)	No
Trabecular number (Tb.n)	No
Trabecular separation (Tb.Sp)	No
Trabecular thickness (Tb.Th)	No
Total density (D100) at distal radius	No
